# Supplementary material for: Dataset on the patterns of electricity consumption in public universities in southwestern Nigeria
Source: Data Brief. 2018 Sep 26;21:1–7. doi: 10.1016/j.dib.2018.09.056 (PMC6176851; doi:10.1016/j.dib.2018.09.056)
Supplement: Supplementary file 2 — Supplementary material [file mmc2.xlsx]

## Sheet: OAU
A	Space Cooling	Male undergraduate	Female undergraduate	Male postgraduate	Female postgraduate	Academic staff	Non-academic staff	Business owner	Staff quarters
	ROOM FAN	4552.91	3252.08	6016.35	4227.7	7710.19	5634.37	5029.7	11668.9								Electricity end use by function			Male undergraduate	Female undergraduate	Male postgraduate	Female postgraduate		Academic staff	Non-academic staff
	A/C	0	0	0	0	90007.8	58780.6	14954.6	44863.9							A	Space Cooling	17.2684		0.76099	0.543565	1.00559	0.706633		22.9355	15.1189
	HEAT EXTRACTOR	0	0	0	0	0	0	0	0							B	Refrigeration	4.20611		0.965016	0.724182	0.725861	0.590978		3.04226	3.21282
		4552.91	3252.08	6016.35	4227.7	97718	64415	19984.3	56532.8	256699	17.2684					C	Water Heating	19.6557		4.96027	4.09554	9.48977	8.02387		4.95616	3.83235
					18049		162133	19984.3	56532.8							D	Cooking	19.9399		8.76641	4.61966	7.80068	7.98188		2.53146	1.67898
B	Refrigeration															E	Personal Computer	8.54801		2.14813	0.922788	2.19977	1.81153		7.11435	4.78976
	WATER DISPENSER	0	0	0	1359.36	3718.66	2479.1	0	0							F	Office Machine	3.33817		0.125754	0.3667	0.36846	0.616446		3.74304	3.00698
	FRIDGE	2539.12	2176.39	3264.59	2176.39	7276.77	7276.77	3590.43	7629.67							G	Lighting	2.44629		0.646844	0.402733	0.781099	0.659699		1.42516	0.863292
	FREEZERS	3234.45	2156.3	1078.15	0	1966.26	3932.51	0	6669.92							H	Electronics	1.73628		0.437809	0.246589	0.371042	0.299757		1.192	1.08636
		5773.57	4332.69	4342.74	3535.75	12961.7	13688.4	3590.43	14299.6	62524.8	4.20611					I	Ordinary Machine	0.543779		0.165081	0.165081	0.0693947	0.0431013		0	0
					17984.8		26650.1	3590.43	14299.6							J	Other Appliances	22.3173		5.94734	5.73622	8.33082	5.37692		6.96468	12.5059
C	Water Heating																								53.9046	46.0954
	BOILING RING	2462.07	3693.1	4308.62	3077.59	3928.88	1683.81	5331.01	6854.15								Electricity end use by Buildings
	ELECTRIC JUG	22310.3	13943.9	44620.5	39043	12715	10172	31054.8	27604.2							1	Student residence	40.2474
	ELECTRIC KETTLE	4904.38	6866.13	7847	5885.25	4472.13	4472.13	3640.88	15777.1							2	Office buildings	28.6612
	WATER HEATER	0	0	0	0	0	0	0	5518.8							3	Commercial buildings	9.61269
		29676.7	24503.1	56776.1	48005.8	21116	16327.9	40026.6	55754.3	292187	19.6557					4	Staff residence	21.4787
					158962		37443.9	40026.6	55754.3
D	Cooking
	ELECTRIC COOKER	49794.5	23237.4	40942.2	40942.2	9081.17	6054.11	28751.4	58871.9
	TOASTER	2653.82	3317.28	4644.19	4644.19	1209.96	604.98	3283.54	9029.74
	MICROWAVE	0	1084.13	1084.13	2168.25	494.29	494.29	2012.06	2012.06
		52448.3	27638.8	46670.5	47754.6	10785.4	7153.38	34047	69913.8	296412	19.9399
					174512		17938.8	34047	69913.8
E	Personal Computer
	LAPTOPS	8326.08	4163.04	8499.54	7805.7	9964.84	6168.71	6009.36	12233.3
	DESKTOP	543.39	362.26	181.13	543.39	2642.66	1981.99	224.11	1344.66
	PRINTER	3982.5	995.63	4480.31	2489.06	17703.6	12256.3	4311.56	9855
		12852	5520.93	13161	10838.1	30311.1	20407	10545	23433	127068	8.54801
					42372		50718.1	10545	23433
F	Office Machine
	TYPEWRITER	0	0	0	0	45.19	45.19	0	183.96
	SCANNER	21.06	0	10.53	31.59	105.64	96.03	13.03	65.15
	PHOTOCOPIER	731.31	2193.92	2193.92	3656.53	15337.6	12670.2	2714.51	9048.35
	FAX MACHINE	0	0	0	0	71.66	0	0	0
	PAPER SHREDDER	0	0	0	0	387.36	0	0	0
		752.37	2193.92	2204.45	3688.12	15947.4	12811.4	2727.54	9297.46	49622.7	3.33817
					8838.86		28758.8	2727.54	9297.46
G	Lighting
	INCANDESCENT LAMP	1875.09	1687.58	2250.11	1875.09	2906.71	1538.85	2552.03	3480.05
	FLUORESCENT LAMP	1822.59	662.76	1822.59	1822.59	2568.47	2014.49	1503.38	2870.08
	HALOGEN LAMP	124.98	0	499.94	124.98	569.84	113.97	154.64	927.85
	RECHARGEABLE LAMP	47.33	59.16	100.58	124.24	26.97	10.79	87.84	139.08
		3869.99	2409.5	4673.22	3946.9	6071.99	3678.1	4297.89	7417.06	36364.6	2.44629
					14899.6		9750.09	4297.89	7417.06
H	Electronics
	TELEVISION	2181.35	1090.67	1454.23	1454.23	4641.22	4309.7	1799.3	4948.08
	RADIO SET	18.45	24.6	18.45	24.6	61.7	50.48	30.44	91.32
	DECODER	58.85	117.71	176.56	58.85	375.66	268.33	145.64	364.09
	VIDEO PLAYER	45.78	137.35	45.78	45.78	0	0	0	226.59
	WOOFER	314.93	104.98	524.88	209.95	0	0	0	389.66
		2619.36	1475.31	2219.9	1793.41	5078.58	4628.51	1975.38	6019.74	25810.2	1.73628
					8107.98		9707.09	1975.38	6019.74
I	Ordinary Machine
	WATER PUMP	0	0	0	0	0	0	0	3592.97
	GRINDING MACHINE	0	0	0	0	0	0	0	0
	WASHING MACHINE	987.66	987.66	329.22	0	0	0	106.35	1629.36
	ELECTRIC SEWING MACHINE	0	0	85.96	257.87	0	0	0	106.35
		987.66	987.66	415.18	257.87	0	0	106.35	5328.68	8083.4	0.543779
					2648.37		0	106.35	5328.68
J	Other Appliances
	PRESING IRON	14988.7	7736.08	14988.7	16439.2	0	0	11366.5	14955.9
	HAIR DRYER	0	716.85	5017.95	1433.7	0	0	1773.9	3547.8
	BLENDER	9425.25	4712.63	12252.8	3770.1	0	0	8163.23	9329.4
	HAIR CLIPPER	12.86	6.43	22.51	19.29	0	0	11.94	11.94
	CLIPPER STERILIZER	0	0	4.13	0	0	0	0	0
	STABILIZER	0	21147.1	14098	7049.03	12855.5	38566.5	0	34886.7
	UPS	2305.43	0	3458.14	3458.14	16817.9	14715.6	4278.71	8557.43
	CLOTHES DRYER	8850	0	0	0	0	0	0	0
	DISH WASHER	0	0	0	0	0	0	0	0
		35582.2	34319.1	49842.3	32169.4	29673.4	53282.2	25594.2	71289.1	331752	22.3173
					151913		82955.6	25594.2	71289.1
										1.48652e+06
					598288		426055	142895	319286	1.48652e+06
					40.2474		28.6612	9.61269	21.4787

## Sheet: FUTA
A	Space Cooling	Male undergraduate	Female undergraduate	Male postgraduate	Female postgraduate	Academic staff	Non-academic staff	Business owner	Staff quarters
	ROOM FAN	11382.3	4552.91	2439.06	813.02	9786	12306.6	2414.26	7041.58								Electricity end use by function			Male undergraduate	Female undergraduate	Male postgraduate	Female postgraduate		Academic staff	Non-academic staff
	A/C	0	0	0	0	78986.4	78986.4	12462.2	47356.3							A	Space Cooling	18.3126		2.52844	1.01138	0.541808	0.180603		12.9338	13.3002
	HEAT EXTRACTOR	0	0	0	0	11.03	5.51	0	0							B	Refrigeration	6.69446		2.2509	1.42781	0.483459	0.322307		4.32281	4.00851
		11382.3	4552.91	2439.06	813.02	88783.4	91298.6	14876.5	54397.9	268544	18.3126					C	Water Heating	16.3768		14.1118	6.19072	1.59361	0.354621		7.13583	6.80627
					19187.3		180082	14876.5	54397.9							D	Cooking	13.9485		17.026	5.25983	0.884799	0.245807		4.37687	4.98096
B	Refrigeration															E	Personal Computer	8.96182		3.65747	2.38421	1.28342	0.418839		4.96871	5.17417
	WATER DISPENSER	5437.44	1359.36	0	0	4958.21	2479.1	0	3363.84							F	Office Machine	5.93862		2.15259	1.7486	1.15518	0.178139		3.01712	3.95517
	FRIDGE	2539.12	3990.05	2176.39	1450.93	14884.3	14222.8	2244.02	7180.86							G	Lighting	2.68849		1.41882	0.725883	0.296759	0.235431		1.34854	1.4501
	FREEZERS	2156.3	1078.15	0	0	9831.28	10814.4	1333.98	6669.92							H	Electronics	3.12892		1.17347	0.562567	0.441389	0.17596		1.68709	2.04758
		10132.9	6427.56	2176.39	1450.93	29673.8	27516.3	3578	17214.6	98170.5	6.69446					I	Ordinary Machine	0.566551		0.146265	0.019095	0	0.0731323		0	0
					20187.7		57190.1	3578	17214.6							J	Other Appliances	23.3832		16.2922	4.21752	2.29351	4.53567		8.2214	10.2649
C	Water Heating																								48.0122	51.9878
	BOILING RING	5539.66	2462.07	615.52	615.52	5051.42	5612.69	1523.15	3046.29								Electricity end use by Buildings
	ELECTRIC JUG	33465.4	19521.5	5577.57	0	30515.9	33058.9	10351.6	20703.2							1	Student residence	30.6981
	ELECTRIC KETTLE	24521.9	5885.25	980.88	980.88	13416.4	8049.83	2427.25	4854.5							2	Office buildings	46.8103
	WATER HEATER	0	0	0	0	0	0	0	1379.7							3	Commercial buildings	6.70458
		63526.9	27868.8	7173.97	1596.4	48983.7	46721.4	14302	29983.7	240157	16.3768					4	Staff residence	15.787
					100166		95705.1	14302	29983.7
D	Cooking
	ELECTRIC COOKER	69712.3	21024.4	3319.64	1106.55	24216.5	28252.5	8214.69	21905.8
	TOASTER	5307.64	2653.82	663.46	0	4839.85	5444.83	820.89	3283.54
	MICROWAVE	1626.19	0	0	0	988.58	494.29	0	670.69
		76646.2	23678.2	3983.1	1106.55	30044.9	34191.7	9035.58	25860.1	204546	13.9485
					105414		64236.5	9035.58	25860.1
E	Personal Computer
	LAPTOPS	10581.1	5030.34	2428.44	1387.68	12811.9	12653.8	2360.82	7940.94
	DESKTOP	905.65	724.52	362.26	0	3138.15	3798.82	672.33	1792.88
	PRINTER	4978.13	4978.13	2986.88	497.81	18157.5	19065.4	3079.69	11086.9
		16464.8	10733	5777.58	1885.49	34107.6	35518	6112.84	20820.7	131420	8.96182
					34860.9		69625.5	6112.84	20820.7
F	Office Machine
	TYPEWRITER	99.12	49.56	49.56	49.56	135.58	135.58	122.64	0
	SCANNER	84.25	84.25	31.59	21.06	182.46	268.89	65.15	91.21
	PHOTOCOPIER	9506.97	7313.05	5119.14	731.31	20005.5	26674	5429.01	9953.19
	FAX MACHINE	0	0	0	0	0	71.66	0	0
	PAPER SHREDDER	0	424.8	0	0	387.36	0	0	0
		9690.34	7871.66	5200.29	801.93	20710.9	27150.2	5616.8	10044.4	87086.5	5.93862
					23564.2		47861.1	5616.8	10044.4
G	Lighting
	INCANDESCENT LAMP	3937.7	1687.58	562.53	937.55	6155.39	5471.46	1624.02	3480.05
	FLUORESCENT LAMP	1546.44	1104.6	386.61	110.46	2467.75	3273.54	478.35	1366.71
	HALOGEN LAMP	624.92	374.95	374.95	0	455.87	1025.72	154.64	927.85
	RECHARGEABLE LAMP	278.06	100.58	11.83	11.83	178.03	183.42	36.6	95.16
		6387.12	3267.71	1335.92	1059.84	9257.04	9954.14	2293.61	5869.77	39425.1	2.68849
					12050.6		19211.2	2293.61	5869.77
H	Electronics
	TELEVISION	3999.14	2181.35	1817.79	727.12	10277	12266.1	2698.96	4948.09
	RADIO SET	98.41	36.9	18.45	6.15	123.39	179.48	53.27	106.54
	DECODER	353.12	117.71	0	58.85	1180.64	1609.97	364.09	582.54
	VIDEO PLAYER	412.06	91.57	45.78	0	0	0	0	509.83
	WOOFER	419.9	104.98	104.98	0	0	0	0	389.66
		5282.63	2532.51	1987	792.12	11581	14055.5	3116.32	6536.66	45883.8	3.12892
					10594.3		25636.5	3116.32	6536.66
I	Ordinary Machine
	WATER PUMP	0	0	0	0	0	0	0	4790.63
	GRINDING MACHINE	0	0	0	0	0	0	0	1115.53
	WASHING MACHINE	658.44	0	0	329.22	0	0	106.35	1222.02
	ELECTRIC SEWING MACHINE	0	85.96	0	0	0	0	0	0
		658.44	85.96	0	329.22	0	0	106.35	7128.18	8308.15	0.566551
					1073.62		0	106.35	7128.18
J	Other Appliances
	PRESING IRON	24658.8	6769.07	967.01	2417.53	0	0	4187.65	10768.2
	HAIR DRYER	867.4	2150.55	0	0	0	0	886.95	886.95
	BLENDER	22620.6	6597.68	0	942.53	0	0	2332.35	5830.88
	HAIR CLIPPER	28.94	6.43	3.22	6.43	0	0	3.98	15.91
	CLIPPER STERILIZER	4.13	4.13	0	0	0	0	0	0
	STABILIZER	7049.03	0	7049.03	7049.03	38566.5	57849.8	26165	26165
	UPS	8068.99	3458.14	2305.43	1152.71	17869	12613.4	5704.95	9983.66
	CLOTHES DRYER	8850	0	0	8850	0	0	0	0
	DISH WASHER	1194.75	0	0	0	0	0	0	0
		73342.6	18986	10324.7	20418.2	56435.5	70463.2	39280.9	53650.7	342902	23.3832
					123072		126899	39280.9	53650.7
										1.46644e+06
					450170		686447	98318.9	231507	1.46644e+06
					30.6981		46.8103	6.70458	15.787

## Sheet: UI
A	Space Cooling	Male undergraduate	Female undergraduate	Male postgraduate	Female postgraduate	Academic staff	Non-academic staff	Business owner	Staff quarters
	ROOM FAN	7967.6	7967.6	6991.97	7804.99	3706.82	2817.18	1609.5	3621.38								Electricity end use by function			Male undergraduate	Female undergraduate	Male postgraduate	Female postgraduate		Academic staff	Non-academic staff
	A/C	0	0	0	0	14695.1	20205.8	0	12462.2							A	Space Cooling	8.62204		1.08448	1.08448	0.951687	1.06235		10.1545	12.7075
	HEAT EXTRACTOR	0	0	0	0	0	5.51	0	0							B	Refrigeration	6.54162		1.215	2.26106	1.2039	2.01557		3.68963	3.63523
		7967.6	7967.6	6991.97	7804.99	18402	23028.5	1609.5	16083.6	89855.7	8.62204					C	Water Heating	22.8923		8.32475	5.23308	3.96082	7.54462		8.42943	8.62284
					30732.2		41430.5	1609.5	16083.6							D	Cooking	19.0861		5.9777	3.91258	4.1235	5.47902		8.78531	5.34496
B	Refrigeration															E	Personal Computer	8.19172		1.94543	2.46904	1.61071	1.77905		4.71736	5.57177
	WATER DISPENSER	1359.36	5437.44	2718.72	5437.44	3718.66	0	0	1681.92							F	Office Machine	3.31824		0.810225	1.10783	0.304352	0.767074		2.46775	2.98996
	FRIDGE	2176.39	3627.32	1813.66	2901.86	1984.57	3638.39	448.8	2244.02							G	Lighting	2.67855		0.843883	0.733481	0.469594	0.675619		1.40649	0.83489
	FREEZERS	5390.76	7547.06	4312.61	6468.91	983.13	2949.38	0	1333.98							H	Electronics	1.7017		0.25071	0.606503	0.351143	0.418161		1.02209	1.37248
		8926.51	16611.8	8844.99	14808.2	6686.36	6587.77	448.8	5259.92	68174.4	6.54162					I	Ordinary Machine	0.755415		0.101321	0.224053	0.0896212	0.134432		0	0
					49191.5		13274.1	448.8	5259.92							J	Other Appliances	26.2123		6.30969	10.3755	4.72505	7.4629		4.70698	13.5409
C	Water Heating																								45.3795	54.6205
	BOILING RING	4924.14	3693.11	3693.11	4308.62	3928.88	1122.54	1523.15	761.57								Electricity end use by Buildings
	ELECTRIC JUG	47409.3	27887.8	19521.5	33465.4	5085.98	12715	10351.6	3450.53							1	Student residence	70.4968
	ELECTRIC KETTLE	8827.88	6866.13	5885.25	17655.8	6260.98	1788.85	1213.63	4854.5							2	Office buildings	17.3889
	WATER HEATER	0	0	0	0	0	0	0	1379.7							3	Commercial buildings	3.52303
		61161.3	38447.1	29099.8	55429.8	15275.8	15626.4	13088.4	10446.3	238575	22.8923					4	Staff residence	8.59127
					184138		30902.2	13088.4	10446.3
D	Cooking
	ELECTRIC COOKER	42048.7	24344	26557.1	36516	13117.2	9081.17	9583.81	15060.3
	TOASTER	1326.91	3317.28	2653.82	2653.82	1814.94	604.98	2462.66	1641.77
	MICROWAVE	542.06	1084.13	1084.13	1084.13	988.58	0	0	1341.38
		43917.7	28745.4	30295	40253.9	15920.8	9686.15	12046.5	18043.4	198909	19.0861
					143212		25606.9	12046.5	18043.4
E	Personal Computer
	LAPTOPS	9540.3	9540.3	7805.7	9540.3	4586.99	3163.44	2146.2	4721.64
	DESKTOP	1267.91	1630.17	543.39	543.39	330.33	1486.49	0	672.33
	PRINTER	3484.69	6969.38	3484.69	2986.88	3631.5	5447.25	0	1847.81
		14292.9	18139.8	11833.8	13070.6	8548.82	10097.2	2146.2	7241.78	85371.1	8.19172
					57337.1		18646	2146.2	7241.78
F	Office Machine
	TYPEWRITER	49.56	0	0	49.56	45.19	45.19	0	0
	SCANNER	52.66	94.78	42.13	42.13	38.41	38.41	0	13.03
	PHOTOCOPIER	5850.44	8044.36	2193.92	5119.14	4001.11	5334.81	1809.67	904.84
	FAX MACHINE	0	0	0	0	0	0	0	0
	PAPER SHREDDER	0	0	0	424.8	387.36	0	0	0
		5952.66	8139.14	2236.05	5635.63	4472.07	5418.41	1809.67	917.87	34581.5	3.31824
					21963.5		9890.48	1809.67	917.87
G	Lighting
	INCANDESCENT LAMP	2625.13	1687.58	1125.06	1500.08	1025.9	512.95	232	1160.02
	FLUORESCENT LAMP	3148.1	2982.41	1933.05	3203.33	1208.69	956.88	683.35	1503.38
	HALOGEN LAMP	124.98	499.94	249.97	0	227.94	0	0	154.64
	RECHARGEABLE LAMP	301.73	218.9	141.99	260.31	86.32	43.16	36.6	80.52
		6199.94	5388.83	3450.07	4963.72	2548.85	1512.99	951.95	2898.56	27914.9	2.67855
					20002.6		4061.84	951.95	2898.56
H	Electronics
	TELEVISION	1454.23	3635.58	2181.35	2544.91	1657.58	2320.61	449.83	899.65
	RADIO SET	73.81	73.81	12.3	49.21	33.65	5.61	7.61	15.22
	DECODER	176.56	294.26	235.41	176.56	161	161	0	72.82
	VIDEO PLAYER	137.35	137.35	45.78	91.57	0	0	0	0
	WOOFER	0	314.93	104.98	209.95	0	0	0	0
		1841.95	4455.93	2579.82	3072.2	1852.23	2487.22	457.44	987.69	17734.5	1.7017
					11949.9		4339.45	457.44	987.69
I	Ordinary Machine
	WATER PUMP	0	0	0	0	0	0	0	1197.66
	GRINDING MACHINE	0	0	0	0	0	0	0	2231.06
	WASHING MACHINE	658.44	1646.1	658.44	987.66	0	0	0	407.34
	ELECTRIC SEWING MACHINE	85.96	0	0	0	0	0	0	0
		744.4	1646.1	658.44	987.66	0	0	0	3836.06	7872.66	0.755415
					4036.6		0	0	3836.06
J	Other Appliances
	PRESING IRON	20307.2	17889.7	14505.1	22724.7	0	0	2991.18	8375.29
	HAIR DRYER	716.85	1433.7	0	6451.65	0	0	0	886.95
	BLENDER	6597.68	9425.25	3770.1	10367.8	0	0	1166.18	5830.88
	HAIR CLIPPER	9.65	12.86	19.29	9.65	0	0	0	0
	CLIPPER STERILIZER	16.52	4.13	16.52	24.78	0	0	0	5.11
	STABILIZER	14098	28196.1	14098	14098	6427.76	19283.3	0	8721.68
	UPS	4610.85	9221.7	2305.43	1152.71	2102.24	5255.59	0	0
	CLOTHES DRYER	0	8850	0	0	0	0	0	0
	DISH WASHER	0	1194.75	0	0	0	0	0	0
		46356.8	76228.2	34714.5	54829.4	8530	24538.9	4157.36	23819.9	273175	26.2123
					212129		33068.9	4157.36	23819.9
										1.04216e+06
					734692		181220	36715.8	89535.1	1.04216e+06
					70.4968		17.3889	3.52303	8.59127
